# Supplementary material for: Coalescent-Based Species Delimitation Approach Uncovers High Cryptic Diversity in the Cosmopolitan Lichen-Forming Fungal Genus Protoparmelia (Lecanorales, Ascomycota)
Source: PLoS One. 2015 May 1;10(5):e0124625. doi: 10.1371/journal.pone.0124625 (PMC4416777; doi:10.1371/journal.pone.0124625)
Supplement: S1 Table — (XLSX) [file pone.0124625.s001.xlsx]

## Sheet: Sheet1
	Samples	Voucher info	Sample code	MTSSU	ITS	nuLSU	RPB1	MCM7	TSR1
1	Alectoria ochroleuca	Austria: Styria, Wedin Aug. 1998 (UPS)	-	DQ899289	DQ979997	DQ899288	n/a	n/a	n/a
	Alectoria ochroleuca	Sweden: Härjedalen, Wedin 6542 (UPS)	-	n/a	n/a	n/a	DQ923677	KF562163	KP888161
2	Austroparmelina pruinata	Australia: Western Australia: E. McCrum s.n. (MAF-Lich 14270)	-	EF025481	EF042905	EF042914	GU994680	JX974675	n/a
3	Brodoa intestiniformis	Sweden: Härjedalen, Wedin 6329 (UPS)	-	DQ923624	DQ980002	DQ923653	DQ923681	KP938770	KP888171
4	Cetraria islandica	Sweden: Västerbotten, Wedin 15/05/2005 (UPS)	-	AY340486	AF117995	AY340539	DQ923685	JX974677	KP888192
5	Cetraria nigricans	Canada: Nunavut, Westberg 2377 (LD)	-	JN000236	AF254629	JN000257	JN000287	KF562164	KP888193
6	Hypotrachyna kaernefeltii	-	-	GQ919217	GQ919269	GQ919245	GU994690	GQ272429	GQ272471
7	Hypotrachyna dubitans	Peru: Ancash, Lumbsch et al. 19366 (MAF-Lich 15621)	-	GQ919218	GQ919270	GQ919246	GU994691	GQ272427	GQ919246
8	Cetrariella commixta	Finland: Southern Finland, Haikonen 19093 (H)	-	JN000237	AF451796	JN000260	JN000290	KP938771	n/a
9	Cetrariella delisei	Sweden: Västerbotten, Wedin 6351 (UPS)	-	DQ923628	DQ980005	DQ923657	n/a	JX974679	KP888195
	Cetrariella delisei	Sweden: Jamtland, Wedin 8465 (S)	-	n/a	n/a	n/a	KF601228	n/a	n/a
10	Cladia aggregata	Australia: Tasmania, HTL19994c (F)	-	GQ500940	GQ500917	GQ500966	n/a	HM441287	KP888198
11	Cladia dumicola	Australia: Tasmania, HTL19993g (F)	-	GQ500933	GQ500915	GQ500968	n/a	HM441281	KP888199
12	Cladia schizopora	Australia: Tasmania, HTL 19974c (F)	-	GQ500942	GQ500919	GQ500952	KF601229	HM441290	KP888200
13	Cladonia rangiferina	Sweden: Jämtland, Wedin 6935 (UPS)	-	AY300881	AF458306	AY300832	DQ915595	n/a	n/a
14	Emodomelanelia masonii	India: Uttaranchal, Divakar s.n. (MAF-Lich 15515, 17602)	-	GU994640	GU994549	GU994595	GU994695	JX974681	KP888208
15	Hypotrachyna nepalensis	India: Uttaranchal, Divakar (GPGC 02-000924)	-	AY611129	AY611071	AY607783	EF092106	n/a	AY607783
16	Everniopsis trulla	Peru: Ancash, Lumbsch et al. 19308c (F)	-	EF108289	EF105411	EF108290	EF105429	GQ272396	GQ272438
17	Flavocetraria nivalis	Sweden: Jämtland, Wedin 5052 (BM)	-	DQ923635	DQ980011	DQ923663	n/a	n/a	n/a
	Flavocetraria nivalis	Sweden: Västerbotten, Wedin 15/9 2003 (UPS)	-	n/a	n/a	n/a	DQ923688	JX974683	n/a
18	Flavoparmelia marchantii	Australia: Western Australia: Elix s.n. (MAF-Lich 10492)	-	GU994642	DQ299905	GU994598	GU994698	GQ272420	GQ272463
19	Flavoparmelia soredians	-	-	AY586586	AY586562	AY584835	EF092108	JX974684	n/a
	Flavoparmelia soredians	-	-	n/a	n/a	n/a	n/a	n/a	KP888217
20	Gowardia nigricans	Sweden: Dalarna, Lundqvist 8377 (UPS)	-	DQ923620	DQ979996	DQ923649	n/a	n/a	n/a
	Gowardia nigricans	Norway: Troms, Wedin 7297 (UPS)	-	n/a	n/a	n/a	DQ923676	KF562165	KP888160
21	Gypsoplaca macrophylla	Russia, Zhurbenko 92104 (UPS)	-	DQ899299	n/a	DQ899298	n/a	n/a	KP888220
	Gypsoplaca macrophylla	USA: Utah, Rosentreter 15995 (F)	-	n/a	KF650781	n/a	KF601230	n/a	n/a
22	Gypsoplaca sp.	USA: Alaska, Spribille 38752	-	KP822511	n/a	KP796393	KP822193	n/a	KP823563
23	Hypogymnia physodes	Sweden, Mattsson 4005 (UPS)	-	AY756400	AF058036	AY756338	n/a	n/a	n/a
	Hypogymnia physodes	Sweden: Jämtland, Wedin 6623 (UPS)	-	n/a	n/a	n/a	AY756407	KF562167	KP888222
24	Hypogymnia vittata	Sweden: Jämtland, Wedin 15/7/2000 (UPS)	-	DQ900629	DQ980012	DQ900637	n/a	n/a	n/a
	Hypogymnia vittata	Sweden: Västerbotten, Wedin 6814 (UPS)	-	n/a	n/a	n/a	DQ923689	KF562166	KP888223
25	Lecanora carpinea	Austria, Arup L97007 (LD)	-	DQ787364	AY541248	DQ787363	n/a	n/a	n/a
	Lecanora carpinea	Turkey: Zonguldak, Lumbsch 19611m (F)	-	n/a	n/a	n/a	n/a	GQ272400	GQ272443
26	Lecanora hybocarpa	Spain: Guadaljara, Lumbsch s.n. (F)	-	EF105417	EF105412	EF105421	EF105430	n/a	n/a
27	Lecanora paramerae	Spain: Guadaljara, Lumbsch s.n. (F)	-	EF105418	EF105413	EF105422	EF105431	n/a	n/a
28	Lecanora sulphurea	Spain: Guadaljara, Lumbsch s.n. (F)	-	EF105419	AF070030	EF105423	EF105432	n/a	n/a
29	Melanelia hepatizon	Sweden: Västerbotten, Wedin 6812 (UPS)	-	n/a	DQ980016	DQ923667	DQ923692	n/a	n/a
	Melanelia hepatizon	Sweden: Västerbotten, Wedin 6821 (UPS)	-	DQ923639	n/a	n/a	n/a	JX974678	KP888241
30	Melanelixia fuliginosa	Spain: La Rioja Blanco s.n. (MAF-Lich 10223), Crespo et al. s.n. (MAF-Lich 10219)	-	AY611146	AY611089	AY607801	EF092116	JX974686	KP888244
31	Melanelixia subaurifera	UK: England, Crespo s.n. (MAF-Lich 10215)	-	AY611156	AY611095	AY607811	EF092120	JX126390	n/a
32	Melanohalea elegantula	Spain: Madrid, Crespo s.n. (MAF-Lich 10231)	-	n/a	AY611094	AY607806	KF601231	n/a	KP823570
	Melanohalea elegantula	USA: California, Esslinger 18874 (F)	-	JQ813114	n/a	n/a	n/a	n/a	n/a
33	Melanohalea exasperata	Spain: Guadalajara, MAF 10214	-	AY611138	AY611081	AY607793	EF092123	n/a	KP823571
34	Menegazzia terebrata	Sweden: Gästrikland, Wedin 4392 (UPS)	-	DQ899305	DQ980019	DQ899304	DQ923694	KF562168	n/a
	Menegazzia terebrata	Norway: Oppland, L-51266 (TROM)	-	n/a	n/a	n/a	n/a	n/a	KP823572
35	Metus conglomeratus	Australi:, Tasmania, Lumbsch 19982b (F)	-	GQ500948	GQ500912	GQ500958	KF601232	HM441294	n/a
36	Miriquidica complanata	Poland: Karkonosze Mts, Szczepańska 935 (herb. Szczepańska)	-	KP822512	KF562187	KF562179	KF601233	KF562169	n/a
37		Poland: Sudety Mts, K. Szczepańska 43 (herb. Szczepańska)		KP940385	n/a	KP940386	KP940384	n/a	n/a
38		Poland: Sudety Mts, M. Kossowska 520 (herb. Kossowska)	-	KP822513	n/a	KP796394	KP822194	KP822386	n/a
39	Miriquidica garovaglii	Slovakia: Karpaty Mts, Szczepańska 538 (herb. Szczepańska)	-	n/a	KF562188	KF562180	KF601234	n/a	n/a
40	Miriquidica garovaglii	Poland: Sudety Mts, M. Kossowska 221 (herb. Kossowska)	-	KP822514	n/a	KP796395	n/a	KP822387	n/a
41	Miriquidica leucophaea	Poland: Karkonosze Mts, Kossowska 448 (herb. Kossowska)	-	n/a	KF562188	KF562181	KF601235	KF562170	n/a
42	Miriquidica leucophaea	Poland: Sudety Mts, M. Kossowska 1339 (herb. Kossowska)	-	KP822515	KP822310	KP796396	KP822195	KP822388	KP823564
43		Poland: Sudety Mts, M. Kossowska 1354 (herb. Kossowska)	-	KP822516	KP822311	KP796397	KP822196	KP822389	KP823565
44		Poland: Sudety Mts, M. Kossowska 182 (herb. Kossowska)	-	KP822517	n/a	KP796398	KP822197	KP822390	KP823566
45	Miriquidica nigroleprosa	Poland: Sudety Mts, M. Kossowska 128 (herb. Kossowska)	-	KP822518	KP822312	KP796399	KP822198	KP822391	KP823567
46		Poland: Sudety Mts, M. Kossowska 154 (herb. Kossowska)	-	KP822519	KP822313	KP796400	KP822199	KP822392	n/a
47		Poland: West Sudety Mts, M. Kossowska 158 (hb. Kossowska)	-	KP822520	n/a	KP796401	KP822200	KP822393	n/a
48	Montanelia disjuncta	Sweden: Lycksele Lappmark, Wedin 7143 (UPS)	-	DQ923638	DQ980015	DQ923666	DQ923691	JX974699	KP888258
49	Montanelia sorediata	India: Uttaranchal, Divakar s.n. (MAF-Lich 15512)	-	GU994645	GU994556	GU994604	GU994706	JX974704	KP888259
50	Myelochroa irrugans	China: Yunnan Crespo & al. s.n. (MAF-Lich 10207)	-	AY611160	AY611103	AY607815	EF092128	JX974708	n/a
51	Nephromopsis leucostigma	Bhutan: Thimpu District, Søchting 9151 (LD)	-	JN000239	AF451777	JN000267	JN000295	KF562172	KP888261
52	Parmelia serrana 2	Spain: Madrid, Crespo & Divakar s.n. (MAF-Lich 9756)	-	AY582319	AY295109	AY578948	EF092133	JX974710	n/a
53	Parmelia saxatilis	Sweden: Västerbotten, Wedin 7091 (UPS)	-	AF351172	AF058037	AY300849	DQ923695	JX974709	KP888268
54	Parmelina quercina	Spain: Madrid, MAF 6057	-	n/a	n/a	AY607818	EF092136	n/a	n/a
	Parmelina quercina	Spain: San Quintín, Crespo et al. s.n. (MAF-Lich 13947)	-	DQ268562	n/a	n/a	n/a	n/a	KP888270
55	Parmotrema reticulatum	-	-	AY586599	AY586577	AY584848	GU994729	JX974712	n/a
56	Parmeliopsis hyperopta	Spain: Madrid, Blanco s.n. (MAF-Lich 10181)	-	AY611167	AY611109	AY607823	EF092142	GQ272426	GQ272468
57	Protoparmelia atriseda	USA: Washington, McCune 28625 (GZU)	US1	n/a	KP822207	KP796256	KP822066	KP822314	KP823457
58		USA: Washington, McCune, Ponzetti 26046 (OSU)	US2	KP822398	KF562190	KF562182	KF601236	KF562173	KP823458
59		Czech Rebublic: West Bohemia, Palice 15024 (ASCR)	CZ1	KP822399	n/a	KP796257	n/a	n/a	KP823459
60		United Kingdom, Scotland, Fryday 0108412 (MSC)	UK1	KP822400	KP822208	KP796258	KP822067	KP822315	n/a
61	Protoparmelia badia A	Austria, Hafellner, Muggia, Hafellner 68478 (GZU)	AT1	KP822401	KF562191	KF562183	KF601237	KF562174	n/a
62		Slovenia, Central Alp, Kobansko, Hafellner, 71474 (GZU)	SI1	KP822402	KP822209	KP796259	KP822068	KP822316	KP823460
63		Austria: Steiermark, Steirisches Randgebirge,, Hafellner, 71686 (GZU)	AT2	n/a	KP822210	KP796260	KP822069	n/a	KP823461
64		USA: Oregon, Linn County, McCune 27712 (OSU)	US1	n/a	KP822211	KP796261	KP822070	KP822317	KP823462
65		Czech Rebublic: West Bohemia, Povydří, Palice 15024 (ASCR)	CZ1	KP822404	n/a	KP796262	n/a	n/a	KP823463
66		Czech Rebublic: North Bohemia, Velký Kotel corrie, Malíček, Palice, Printzen, Steinová, Syrovátková 12051 (ASCR)	CZ2	KP822405	KP822212	n/a	KP822071	KP822318	KP823464
67		USA: Maine, Piscataquis County, Fryday 8579, MSC0108416 (MSC)	US2	KP822403	n/a	KP796263	n/a	KP822319	n/a
68		Norway: Sør-Trøndelag, Ørland, Haugan 9779, O-L168485 (O)	NO1	n/a	n/a	KP796264	n/a	KP822320	KP823465
69		Norway: Oppland, Vågå, Haugan 8120, O-L160502 (O)	NO2	n/a	n/a	KP796265	n/a	KP822321	KP823466
70		Norway: Østfold, Sarpsborg Løfall, Petter bpl-L7043, O-L77778 (O)	NO3	KP822406	KP822213	KP796266	KP822072	n/a	KP823467
71		Australia: Betts Creek, Elix 43267, 00803551 (CANB)	AU3	n/a	KP822214	n/a	n/a	n/a	KP823468
72		Australia: Tasmania, Kantvilas 53/09, 550225 (HO)	AU1	KP822407	KP822215	n/a	n/a	n/a	KP823469
73		Australia: Tasmania, Kantvilas 7/06, 562231 (HO)	AU2	KP822408	KP822216	n/a	n/a	n/a	KP823470
74		Norway: Finnmark, Nesseby, Holien 12730, L-13936 (TRH)	NO4	KP822409	KP822217	KP796267	KP822073	KP822322	KP823471
75		Norway: Nord-Trøndelag, Namsskogan, Holien 11762, L-12476 (TRH)	NO5	KP822410	KP822218	KP796268	KP822074	KP822323	KP823472
76		Norway: Finnmark, Vadsø, Bratli 7953, L-175593 (O)	NO6	KP822411	KP822219	KP796269	KP822075	KP822324	KP823473
77		Norway: Finnmark, Vadsø, Bratli 7966, L-175606 (O)	NO7	KP822412	KP822220	KP796270	KP822076	KP822325	n/a
78		Norway: Finnmark, Vadsø, Bratli 7959, L-175599 (O)	NO8	n/a	KP822221	KP796271	KP822077	n/a	n/a
79		Norway: Nordland, Grane, Tønsberg 41335, L-92560 ( BG)	NO9	KP822413	n/a	KP796272	KP822078	n/a	n/a
80		Norway: Sogn og Fjordane, Vik, Tønsberg 38409, L-85832 (BG)	NO10	KP822414	KP822222	KP796273	KP822079	n/a	KP823474
81		Norway: Finnmark, Loppa, Tønsberg 38628, L-92432 (BG)	NO11	KP822415	n/a	KP796274	KP822080	n/a	n/a
82		Norway: Nordland, Grane, Tønsberg 41001, L-92501 ( BG)	NO12	n/a	KP822223	KP796275	KP822081	n/a	n/a
83		USA: Alaska, Fairbanks, Spribille 27680 (GZU)	US3	n/a	KP822224	KP796276	KP822082	n/a	n/a
84		USA: Montana, Sanders County, Spribille 20996 (GZU)	US4	n/a	n/a	KP796277	KP822083	n/a	KP823475
85		USA: Montana, Lincoln County, Spribille 21119 (GZU)	US5	n/a	KP822225	KP796278	KP822084	n/a	n/a
86		Canada: British Columbia, Spribille 29693 (GZU)	CA1	n/a	KP822226	KP796279	n/a	n/a	n/a
87		Canada: Yukon Territory, Spribille 28408 (GZU)	CA2	n/a	KP822227	KP796280	n/a	n/a	n/a
88		Spain: La Rioja, Crespo, Del-Prado 10524 (MAF)	ES1	KP822416	n/a	KP796281	KP822085	KP822326	n/a
89		Portugal: Beira Alta, Distrito de Guarda, MAF-Lich 19441	PT1	n/a	KP822228	KP796282	KP822086	KP822327	n/a
90		Portugal: Beira Alta, Distrito de Guarda, MAF-Lich 19442	PT2	KP822417	KP822229	KP796283	KP822087	n/a	KP823476
91		Portugal: Beira Alta, Distrito de Guarda, MAF-Lich 19443	PT3	n/a	KP822230	KP796284	n/a	KP822328	n/a
92		Portugal: Beira Alta, Distrito de Guarda, MAF-Lich 19444	PT4	KP822418	KP822231	KP796285	KP822088	KP822329	KP823477
93		Portugal: Beira Alta, Distrito de Guarda, MAF-Lich 19445	PT5	n/a	KP822232	KP796286	KP822089	KP822330	KP823478
94		Portugal: Beira Alta, Distrito de Guarda, MAF-Lich 19446	PT6	n/a	KP822233	KP796287	KP822090	KP822331	KP823479
95		Spain: Segovia, La Granja de San Ildefonso, MAF-Lich 19449 (MAF)	ES2	KP822419	KP822234	KP796288	KP822091	KP822332	n/a
96		Spain: Segovia, La Granja de San Ildefonso, MAF-Lich 19450 (MAF)	ES3	KP822420	KP822235	KP796289	KP822092	KP822333	KP823480
97		Spain: Segovia, La Granja de San Ildefonso, MAF-Lich 19451 (MAF)	ES4	KP822421	KP822236	KP796290	KP822093	n/a	n/a
98		Spain: Segovia, La Granja de San Ildefonso, MAF-Lich 19452 (MAF)	ES5	KP822422	KP822237	KP796291	KP822094	n/a	n/a
99		Spain: Segovia, La Granja de San Ildefonso, MAF-Lich 19453 (MAF)	ES6	KP822423	n/a	KP796292	KP822095	KP822334	KP823481
100		Spain: Segovia, La Granja de San Ildefonso, MAF-Lich 19454 (MAF)	ES7	KP822424	KP822238	KP796293	KP822096	n/a	n/a
101		Spain: La rioja, Ezcaray, MAF-Lich 19455 (MAF)	ES8	KP822425	n/a	KP796294	KP822097	KP822335	KP823482
102		Spain: La rioja, Ezcaray, MAF-Lich 19456 (MAF)	ES9	KP822426	KP822239	KP796295	KP822098	n/a	KP823483
103		Spain: La rioja, Ezcaray, MAF-Lich 19457 (MAF)	ES10	n/a	KP822240	KP796296	KP822099	KP822336	KP823484
104		New Zealand: South Island, Otago region, Central Otago Disttrict, Printzen FR-0217382 (FR)	NZ	KP822427	n/a	KP796297	KP822100	n/a	KP823485
105	Protoparmelia badia B1	Spain: Teruel, Orihuela del Tremedal, Rico, Vivas MAF-Lich 16830 (MAF)	ES12	n/a	KP822241	KP796298	KP822101	n/a	KP823486
106		Spain: Salamanca, Boom 46079 (herb. v.d. Boom)	ES11	KP822428	KP822242	KP796299	KP822102	KP822337	KP823487
107		Spain: Almería, Sierra de Los Filabres, MAF-Lich 19416	ES14	n/a	KP822243	KP796300	KP822103	n/a	KP823488
108		Spain: Almería, Sierra de Los Filabres, MAF-Lich 19417	ES15	KP822429	n/a	KP796301	KP822104	n/a	KP823489
109		Spain: Almería, Sierra de Los Filabres, MAF-Lich 19418	ES16	KP822430	KP822244	KP796302	KP822105	n/a	KP823490
110		Spain: Almería, Sierra de Los Filabres, MAF-Lich 19419	ES17	KP822431	KP822245	KP796303	KP822106	n/a	KP823491
111		Spain: Moncayo, Tarazona, Crespo, Divakar, Dal Grande MAF-Lich 19420	ES18	n/a	KP822246	KP796304	KP822107	n/a	KP823492
112		Spain: Almería, Sierra de Los Filabres, Divakar, Dal Grande MAF-Lich 19421	ES19	KP822432	KP822247	KP796305	KP822108	n/a	KP823493
113		Spain: Almería, Sierra de Los Filabres, Divakar, Dal Grande MAF-Lich 19422	ES20	KP822433	n/a	KP796306	KP822109	n/a	KP823494
114		Spain: Almería, Sierra de Los Filabres, Divakar, Dal Grande MAF-Lich 19423	ES21	KP822434	KP822248	KP796307	KP822110	n/a	KP823495
115		Spain: Almería, Sierra de Los Filabres, Divakar, Dal Grande MAF-Lich 19426	ES23	KP822435	n/a	KP796308	n/a	n/a	KP823496
116		Spain: Almería, Sierra de Los Filabres, Divakar, Dal Grande MAF-Lich 19425	ES24	KP822436	KP822249	KP796309	n/a	n/a	KP823497
117		Spain: Almería, Sierra de Los Filabres, Divakar, Dal Grande MAF-Lich 19424	ES25	KP822437	KP822250	KP796310	n/a	n/a	KP823498
118		Italy, Sardinia, Dal Grande, Singh Mount Limbara FR-0068881	IT1	KP822438	KP822251	KP796311	KP822111	KP822338	KP823499
119		Italy, Sardinia, Dal Grande, Singh Mount Limbara, FR-0068882	IT2	KP822439	KP822252	KP796312	KP822112	KP822339	KP823500
120		Spain: Madrid, Crespo, Rico, Ruibal MAF-Lich 19435	ES33	KP822440	KP822253	KP796313	n/a	KP822340	KP823501
121	Protoparmelia badia B2	Spain: Moncayo, Crespo, Divakar, Dal Grande MAF-Lich 19415	ES13	n/a	KP822254	KP796314	KP822113	n/a	KP823502
122		Spain: Almería, Sierra de Los Filabres, Divakar, Dal Grande MAF-Lich 19583	ES22	KP822441	KP822255	KP796315	KP822114	n/a	n/a
123	Protoparmelia badia C1	Spain: Madrid, Colemenar Viejo, Crespo, Rico, Ruibal MAF-Lich 19447	ES26	n/a	KP822256	KP796316	KP822115	n/a	KP823503
124		Spain: Madrid, Colemenar Viejo, Crespo, Rico, Ruibal MAF-Lich 19448	ES27	n/a	n/a	KP796317	KP822116	n/a	KP823504
125		Spain: Madrid, Colemenar Viejo, Crespo, Rico, Ruibal MAF-Lich 19432	ES28	KP822442	KP822257	KP796318	KP822117	KP822341	KP823505
126		Spain: Madrid, Colemenar Viejo, Crespo, Rico, Ruibal MAF-Lich 19433	ES29	n/a	KP822258	KP796319	n/a	KP822342	KP823506
127		Spain: Madrid, Colemenar Viejo, Crespo, Rico, Ruibal MAF-Lich 19434	ES30	KP822443	KP822259	KP796320	KP822118	KP822343	KP823507
128	Protoparmelia badia C2	Spain: Madrid, Crespo, Rico, Ruibal, Boluda MAF-Lich 19437	ES31	KP822444	KP822260	KP796321	KP822119	KP822344	KP823508
129		Spain: Madrid, Crespo, Rico, Ruibal, Boluda MAF-Lich 19438	ES32	KP822445	KP822261	KP796322	KP822120	n/a	KP823509
130	Protoparmelia capitata	USA: Georgia, Candler County, Lendemer 21761, NY-1104334 (NY)	US1	KP822446	n/a	KP796323	KP822121	n/a	n/a
131		Cuba, Holguín, Mayarí, Buck 55885, NY-1149527 (NY)	CU1	KP822447	n/a	KP796324	KP822122	KP822345	n/a
132		USA: Alabama, Escambia County, Lendemer 9164, NY-1054070 (NY)	US4	n/a	n/a	KP796325	KP822123	n/a	n/a
133	Protoparmelia corallifera	Thailand: Muk Dahan Province, Nhong Sung District, Papong 7022 (MSUT)	TH2	n/a	KP822262	KP796326	KP822124	n/a	KP823510
134		Thailand: Muk Dahan Province, Nhong Sung District, Papong 6984 (MSUT)	TH1	KP822448	KP822263	KP796327	KP822125	KP822346	KP823511
135		Thailand: Muk Dahan Province, Nhong Sung District, Papong 6483 (MSUT)	TH4	n/a	KP822264	KP796328	KP822126	n/a	KP823512
136		Thailand: Muk Dahan Province, Nhong Sung District, Papong 7102 (MSUT)	TH3	KP822449	n/a	KP796329	KP822127	KP822347	KP823513
137	Protoparmelia cupreobadia B	USA: Maine, Piscataquis County, Fryday 8579, MSC0108416 (MSC)	US1	n/a	KP822265	KP796330	KP822128	KP822348	n/a
138		USA: Maine, Piscataquis County, Fryday 8629 MSC0108417 (MSC)	US2	n/a	KP822266	n/a	KP822129	KP822349	n/a
139		USA: Maine, Piscataquis County, Fryday 8634 MSC0108420 (MSC)	US5	KP822450	n/a	KP796331	KP822130	KP822350	n/a
140	Protoparmelia cupreobadia A	USA: Maine, Piscataquis County, Fryday 8631 MSC0108418 (MSC)	US3	KP822451	KP822267	KP796332	KP822131	KP822351	KP823514
141		USA: Maine, Piscataquis County, Fryday 8633 MSC0108419 (MSC)	US4	KP822452	KF562192	KF562184	KF601238	KF562175	n/a
142	Protoparmelia hypotremella	Canada: Ontario, Bruce County, Lendemer 14562 NY-1049774 (NY)	CA1	KP822453	n/a	KP796333	n/a	KP822352	n/a
143		Canada: Ontario, Bruce County, Lendemer 14305A, NY-1050828 (NY)	CA2	KP822454	n/a	KP796334	KP822132	KP822353	KP823515
144		Canada: Ontario, Bruce County, Lendemer 14431B, NY-1049715 (NY)	CA3	n/a	KP822268	KP796335	n/a	KP822354	KP823516
145		Canada: Ontario, Bruce County, Lendemer 14563 NY-1049772 (NY)	CA4	KP822455	KP822269	KP796336	KP822133	n/a	KP823517
146		Canada: Ontario, Nipissing District, Brodo, Brodo 32443, CANL 123107 (CANL)	CA5	KP822456	n/a	KP796337	KP822134	n/a	KP823518
147		Slovakia: W Carpathians, Nuránska planina plateau, Bouda, Černajová, Malíček, Palice 14347 (ASCR)	SK1	KP822457	KP822270	KP796338	KP822135	n/a	n/a
148		Netherlands: Prov. Utrecht Leusden, Aproot, Aproot 72589 (ABL)	NL1	n/a	n/a	KP796339	KP822136	KP822355	KP823519
149	Protoparmelia isidiata A	USA: Georgia, McIntosh County, Lendemer 20727, NY-1149936 (NY)	US1	KP822458	n/a	KP796340	KP822137	KP822356	n/a
150		USA: Georgia, McIntosh County, Lendemer 20745 NY-1149920 (NY)	US2	KP822459	n/a	n/a	KP822138	n/a	n/a
151		USA: Georgia, McIntosh County, Lendemer 20903, NY-1150773 (NY)	US3	KP822460	n/a	n/a	KP822139	n/a	n/a
152		USA: Georgia, McIntosh County, Lendemer 20992, NY-1152323 (NY)	US4	KP822461	n/a	KP796341	KP822140	n/a	n/a
153	Protoparmelia isidiata B	Brazil: Sergipe, Parque Nacional Serra de Itabaiana, Caceres, Aproot, Aproot 21684 (ISE)	BR1	KP822462	KP822271	KP796342	KP822141	KP822357	n/a
154		Brazil: Sao Paulo, Caceres, Aproot, Aproot 13673 (ABL)	BR2	KP822463	KP822272	KP796343	KP822142	n/a	n/a
155	Protoparmelia sidiata D	Australia: Solar Village, Elix 39795, CANB-00783253 (CANB)	AU2	n/a	KP822273	KP796344	KP822144	KP822358	KP823520
156		Australia: Solar Village, Elix 39805, CANB-00783260 (CANB)	AU1	KP822464	KP822274	KP796345	KP822145	KP822359	KP823521
157	Protoparmelia sidiata E	Australia: New South Wales, Kantvilas 228/10, HO-559228 (HO)	AU3	KP822465	KP822275	n/a	KP822146	n/a	KP823522
158		Australia: Northern Territory, Kantvilas 289/07, HO-545660 (HO)	AU4	KP822466	KP822276	n/a	KP822147	n/a	KP823523
159	Protoparmelia sidiata C	Thailand: Chiang Mai, Boom 46872 (herb. v.d. Boom)	TH1	KP822467	KP822277	KP796346	n/a	n/a	KP823524
160		Thailand: Chiang Mai, Boom 46947 (herb. v.d. Boom)	TH2	KP822468	KP822278	KP796347	KP822143	n/a	KP823525
161	Protoparmelia Sp KE	Kenya: Kirika, Lumbsch EA-3821 (EA)	KE1	KP822469	KP822279	KP796348	KP822148	n/a	KP823526
162		Kenya: P. Kirika s.n. & H.T. Lumbsch (EA)	KE2	n/a	KP822280	n/a	KP822149	n/a	KP823527
163	Protoparmelia leproloma	USA: California, Sisikiyou County, McCune 28138 (OSU)	US1	KP822470	n/a	KP796349	KP822150	KP822360	n/a
164		USA: Montana, Lake County, Wheeler 3046 (OSU)	US2	KP822471	KP822281	KP796350	KP822151	n/a	KP823528
165		Sweden: Torne Lappmark, Palice 7157 (ASCR)	SE1	KP822472	n/a	KP796351	KP822152	KP822361	n/a
166	Protoparmelia memnonia	Norway: Sør-Trøndelag, Haugan 9612, O-L167013 (O)	NO1	KP822473	KF562194	KF562186	KF601240	KF562177	KP823529
167		Norway: Nord-Trøndelag, Holien 13370, L-14269 (TRH)	NO3	KP822474	KP822282	KP796352	KP822153	KP822362	KP823530
168		Norway: Nord-Trøndelag, Holien 12787, L-13935 (TRH)	NO2	KP822475	n/a	n/a	KP822154	KP822363	KP823531
169	Protoparmelia montagnei A	Turkey: Canakale province, Divakar, Crespo, Candan, Lumbsch, MAF-Lich 19464	TR1	KP822476	n/a	KP796353	KP822155	KP822364	n/a
170		Turkey: Canakale province, Divakar, Crespo, Candan, Lumbsch, MAF-Lich 19465	TR2	KP822477	KP822283	KP796354	KP822156	n/a	KP823532
171		Spain: Almeria, Crespo, Cubas, Nuñez, Divakar MAF-Lich 19463	ES5	n/a	KP822284	KP796355	KP822157	KP822365	KP823533
172		Turkey: Canakale province, Divakar, Crespo, Candan, Lumbsch, MAF-Lich 19466	TR4	KP822478		KP796356	KP822158	n/a	n/a
173		Turke:, Canakale province, Divakar, Crespo, Candan, Lumbsch, MAF-Lich 19468	TR5	KP822479	KP822285	KP796357	KP822159	n/a	KP823534
174		Turkey: Canakale province, Divakar, Crespo, Candan, Lumbsch, MAF-Lich 19469	TR6	KP822480	KP822286	KP796358	KP822160	KP822366	n/a
175	Protoparmelia montagnei B	Spain: Canary Islands, Crespo, Cubas, Santo, Divakar MAF-Lich 19459	ES1	KP822481	n/a	KP796359	KP822161	n/a	KP823535
176		Spain: Canary Islands, Crespo, Cubas, Santo, Divakar, MAF-Lich 19458 Specimen 1 (MAF)	ES2	n/a	n/a	KP796360	KP822162	KP822367	KP823536
177		Spian: Canary Islands, Crespo, Cubas, Santo, Divakar, MAF-Lich 19458 Specimen 2 (MAF)	ES3	n/a	n/a	KP796361	KP822163	KP822368	KP823537
178	Protoparmelia montagnei C	Spian: Almeria, Crespo, Cubas, Nuñez, Divakar MAF-Lich 19462	ES4	n/a	n/a	KP796362	KP822164	n/a	n/a
179		Turkey: Canakale province, Divakar, Crespo, Candan, Lumbsch, MAF-Lich 19467	TR3	n/a	KP822287	KP796363	KP822165	n/a	KP823538
180		Spain: Almeria, Crespo, Rico, Ruibal MAF-Lich 19427	ES6	KP822482	KP822288	KP796364	KP822166	KP822369	KP823539
181		Spain: Almeria, Crespo, Rico, Ruibal MAF-Lich 19428	ES7	KP822483	KP822289	n/a	KP822167	KP822370	KP823540
182		Spain: Almeria, Crespo, Rico, Ruibal MAF-Lich 19429	ES8	KP822484	KP822290	KP796365	KP822168	KP822371	KP823541
183	Protoparmelia multifera	Brazil: Sao Paulo, Aproot 13667 (ABL)	BR1	KP822485	KP822291	KP796366	KP822169	n/a	n/a
184		Brazil: Sao Paulo, Aproot 13667 (ABL)	BR2	n/a	KP822292	KP796367	n/a	n/a	n/a
185	Protoparmelia nephaea	USA: California, Fryday 9313, MSC0108422 (MSC)	US1	n/a	n/a	KP796368	KP822170	KP822372	n/a
186	Protoparmelia ochrococca B	USA: Oregon, McCune 31673 (OSU)	US1	KP822489	KP822293	KP796372	KP822172	KP822373	KP823542
187	Protoparmelia ochrococca A	Norway: Sogn og Fjordane, Høyanger, Klepsland JK10-L102, O L-175016 (O)	NO1	KP822486	n/a	KP796369	KP822171	n/a	n/a
188		Norway: Rogaland, Suldal, Johnsen L-93143 (BG)	NO3	KP822487	n/a	KP796370	n/a	n/a	KP823543
189		Norway: Rogaland, Vindafjord, Tønsberg 39290, L-87963, (BG)	NO4	KP822488	n/a	KP796371	n/a	n/a	KP823544
190	Protoparmelia oleagina	Norway: Nord-Trøndelag, Namdalseid, Holien 10816, L-14269 (TRH)	NO1	KP822490	KP822294	KP796373	n/a	KP822374	KP823545
191		Norway: Rogaland, Finnøy, Johnsen L-92691 (BG)	NO2	KP822491	n/a	KP796374	n/a	KP822375	KP823546
192	Protoparmelia orientalis	Thailand: Muk Dahan Province, Nhong Sung District, Papong 6922 (MSUT)	TH1	KP822492	KP822295	KP796375	KP822173	KP822376	KP823547
193		Thailand: Muk Dahan Province, Nhong Sung District, Papong 6969 (MSUT)	TH2	KP822493	n/a	KP796376	KP822174	KP822377	KP823548
194		Thailand: Muk Dahan Province, Nhong Sung District, Papong 7033 (MSUT)	TH5	KP822494	KP822296	KP796377	KP822175	n/a	KP823549
195		Thailand: Sakon Nakhon Province, Phu Phan National Park, Papong 6488 (MSUT)	TH3	KP822495	n/a	KP796378	KP822176	n/a	n/a
196		Thailand: Sakon Nakhon Province, Phu Phan National Park, Papong 6487 (MSUT)	TH4	KP822496	KP822297	n/a	KP822177	n/a	KP823550
197	Protoparmelia pulchra	Australia: Golden Highway, Elix 39560, CANB 00789446 (CANB)	AU1	n/a	KP822298	n/a	KP822178	n/a	KP823551
198		Australia: Howard Springs Road, Elix 37097, CANB-00800711 (CANB)	AU2	KP822497	KP822299	KP796379	n/a	KP822378	n/a
199		Australia: Solar Village, Humpty Doo, Elix 39787, CANB-00781897 (CANB)	AU3	n/a	KP822300	KP796380	KP822179	n/a	KP823552
200		Australia: Solar Village, Humpty Doo, Elix 39806, CANB-00783261 (CANB)	AU4	n/a	KP822301	KP796381	KP822180	n/a	n/a
201	Protoparmelia Sp ZA	South Africa: Cape Region, Crespo, Divakar, Hawksworth, Amo, Lumbsch MAF-Lich 19627 (MAF)	ZA1	KP822498	KP822302	KP796382	KP822181	KP822379	KP823553
202		South Africa: Cape Region, Crespo, Divakar, Hawksworth, Amo, Lumbsch MAF-Lich 19625 (MAF)	ZA2	n/a	KP822303	KP796383	KP822182	KP822380	KP823554
203		South Africa: Cape Region, Crespo, Divakar, Hawksworth, Amo, Lumbsch MAF-Lich 19628 (MAF)	ZA3	KP822499	KP822304	KP796384	KP822183	n/a	KP823555
204		South Africa: Cape Region, Crespo, Divakar, Hawksworth, Amo, Lumbsch MAF-Lich 19584 (MAF)	ZA4	KP822500	n/a	KP796385	KP822184	n/a	KP823556
205		South Africa: Cape Region, Crespo, Divakar, Hawksworth, Amo, Lumbsch MAF-Lich 19626 (MAF)	ZA5	n/a	n/a	KP796386	KP822185	n/a	KP823557
206	Protoparmelia Sp 1	USA: Montana, Spribille s.n., 23.09.2012 (GZU)	US3	n/a	KP822305	KP796387	KP822186	n/a	KP823558
207	Protoparmelia phaeonesos	Austria, Hafellner, Hafellner 71301 (GZU)	AT1	KP822501	n/a	KP796388	KP822187	KP822381	n/a
208		Austria, Hafellner, Muggia, Hafellner 68479 (GZU)	AT2	KP822502	KP822306	KP796389	n/a	n/a	n/a
209		Norway: Buskerud, Rui, E. Timdal 11000, O-L158126 (O)	NO1	KP822503	KF562193	KF562185	KF601239	KF562176	KP823559
210		Norway: Nord-Trøndelag, Stjørdal, Haugan, Mathiesen stjør18704h, O-L131683 (O)	NO2	KP822504	n/a	KP796390	KP822188	KP822382	n/a
211		Norway: Nord-Trøndelag, Stjørdal, Holien 13365, Haugan, L-14268 (TRH)	NO3	KP822505	n/a	KP796391	KP822189	KP822383	KP823560
212		Norway: Buskerud, Sigdal, Timdal 11781, L-163838 (O)	NO4	KP822506	n/a	KP796392	KP822190	KP822384	n/a
213	Protoparmelia ryaniana	USA: California, Santa Barbara County, Knudsen 11439, Chaney, UCR-209796 (UCR)	US1	KP822505	n/a	n/a	n/a	n/a	KP823561
214		USA: California, San Luis Obispo County, Knudsen 12164, UCR-213223 (UCR)	US2	KP822508	n/a	n/a	n/a	n/a	n/a
215		USA: California, San Luis Obispo County, Knudsen 12146, UCR-213205 (UCR)	US3	KP822509	n/a	n/a	KP822191	KP822385	KP823562
216		USA: California, Santa Barbara County, Knudsen 12023, UCR-222111 (UCR)	US4	KP822510	n/a	n/a	KP822192	n/a	n/a
217	Pseudephebe pubescens	Spain: Zamora, Crespo s.n. (MAF-Lich 6774)	-	AF351180	AY611125	AY607839	EF092148	n/a	KP888283
218	Relicina subnigra	Australia: Molonglo Gorge Reserve, Louwhoff et al. s.n. (MAF-Lich 10184)	-	AY785281	AY785274	AY785267	EF092152	n/a	n/a
219	Tuckermannopsis chlorophylla	Sweden: Västerbotten, Wedin 6995 (UPS)	-	DQ923647	DQ980025	DQ923674	DQ923697	KF562178	KP888294
220	Vulpicida pinastri	Sweden: Uppland, Mattsson 4004 (UPS)	-	DQ923648	AF058039	DQ923675	n/a	n/a	n/a
	Vulpicida pinastri	Sweden: Västerbotten, Wedin 7620 (UPS)	-	n/a	n/a	n/a	DQ923698	JX974721	KP888307
221	Xanthoparmelia conspersa	Spain: Zamora, Blanco & Crespo s.n. (MAF-Lich 6793)	-	AF351186	AY581096	AY578962	EF092155	n/a	KP888311
223	Xanthoparmelia hottentota	South Africa: Cape Province, Crespo et al. s.n. (MAF-Lich 14267	-	EF025486	EF042909	EF042919	EF092153	n/a	n/a
224	Xanthoparmelia tinctina	Spain: Madrid, Crespo s.n. (MAF-Lich 6070)	-	AY582343	AY581108	AY578976	n/a	JX974720	n/a
225	Pyrrhospora laeta	Australia: Wetern Australia: Elix 31817 (F)	-	EU075530	EU075544.1	n/a	n/a	n/a	n/a
	Pyrrhospora laeta	Australia: Northern Territory, Elix 28836 (F)	-	n/a	n/a	n/a	n/a	n/a	KP823568
226	Pyrrhospora russula	Costa Rica, Luecking 17640 (F)	-	EU075533	EU075547.1	EU075524.1	KP822201	KP822394	n/a
227	Pyrrhospora sanguinolenta	Australia: Queensland, Elix 28835 (F)	-	EU075534	EU075548.1	EU075523.1	KP822202	KP822395	n/a
228	Pyrrhosporea Sp.	Australia: Northern Territory, Elix 28837	-	EU075532	EU075546.1	EU075525.1	KP822203	KP822396	n/a
229	Ramboldia brunneocarpa	-	-	EU075528	EU075542	EU075520.1	n/a	n/a	n/a
230	Ramboldia russula	Thailand: Papong 6507 (F)	-	KP822521	KP822307	KP796402	KP822204	n/a	n/a
231	Ramboldia russula	Thailand: Papong 6508 (F)	-	KP822522	KP822308	KP796403	KP822205	n/a	n/a
232	Ramboldia stuartii	-	-	EU075535	EU075549.1	EU075522.1	n/a	n/a	n/a
233	Ramboldia stuartii	Australia: Tasmania, Elix 28664 (F)	-	KP822523	KP822309	KP796404	KP822206	KP822397	KP823569
